# Supplementary material for: DUNI: A Portable Smartphone-Coupled Integrating Sphere for Controlled Illumination and Reliable Colorimetric Sensing: Analytical Applications
Source: Sensors (Basel). 2026 May 24;26(11):3329. doi: 10.3390/s26113329 (PMC13259253; doi:10.3390/s26113329)
Supplement: Supplementary file 1 [file sensors-26-03329-s001.zip]

Archive with 1 entries (1 files):
- sensors-4274560-supplementary.pdf
